# Supplementary material for: Ceftriaxone-Loaded Liposomal Nanoparticles for Pulmonary Delivery Against Lower Respiratory Tract Infections: Development and Characterization
Source: Pharmaceuticals (Basel). 2025 Mar 14;18(3):414. doi: 10.3390/ph18030414 (PMC11945751; doi:10.3390/ph18030414)
Supplement: Supplementary file 1 [file pharmaceuticals-18-00414-s001.zip]

Archive with 1 entries (1 files):
- pharmaceuticals-3459266-supplementary.pdf
